# Supplementary material for: The Abiotic Formation of Pyrrole under Volcanic, Hydrothermal Conditions—An Initial Step towards Life’s First Breath?
Source: Life (Basel). 2021 Sep 17;11(9):980. doi: 10.3390/life11090980 (PMC8471139; doi:10.3390/life11090980)
Supplement: Supplementary file 1 [file life-11-00980-s001.zip]

Archive with 1 entries (1 files):
- life-1386724-supplementary.pdf
